# Supplementary material for: Less Favorable Nutri-Score Consumption Ratings Are Prospectively Associated with Abdominal Obesity in Older Adults
Source: Nutrients. 2024 Mar 31;16(7):1020. doi: 10.3390/nu16071020 (PMC11013145; doi:10.3390/nu16071020)
Supplement: Supplementary file 1 [file nutrients-16-01020-s001.zip]

Archive with 1 entries (1 files):
- nutrients-2884052-supplementary.pdf
